# Supplementary material for: Rapid In-Field Volatile Sampling for Detection of Botrytis cinerea Infection in Wine Grapes
Source: Molecules. 2023 Jul 5;28(13):5227. doi: 10.3390/molecules28135227 (PMC10343791; doi:10.3390/molecules28135227)
Supplement: Supplementary file 1 [file molecules-28-05227-s001.zip]

Archive with 1 entries (1 files):
- molecules-2453240-supplementary.pdf
